# Supplementary material for: Expression of FAD and SAD Genes in Developing Seeds of Flax Varieties under Different Growth Conditions
Source: Plants (Basel). 2024 Mar 26;13(7):956. doi: 10.3390/plants13070956 (PMC11013676; doi:10.3390/plants13070956)
Supplement: Supplementary file 1 [file plants-13-00956-s001.zip]

Archive with 6 entries (6 files):
- Table_S1_FAD_SAD_expression_2024.03.04.xlsx
- FigS1_Heatmap_expression_2024.03.25.png
- FigS2_FAD2a-1_2024.03.23.pdf
- FigS3_FAD2a-2_2024.03.23.pdf
- FigS4_SAD2-2_2024.03.23.pdf
- FigS5_SAD3-2_2024.03.23.pdf
