# Supplementary material for: Expression of FAD and SAD Genes in Developing Seeds of Flax Varieties under Different Growth Conditions
Source: Plants (Basel). 2024 Mar 26;13(7):956. doi: 10.3390/plants13070956 (PMC11013676; doi:10.3390/plants13070956)
Supplement: Supplementary file 1 [file plants-13-00956-s001.zip › Table_S1_FAD_SAD_expression_2024.03.04.xlsx]

## Sheet: CPM
Supplementary Table S1. Expression levels of SAD (SAD2-1, SAD2-2, SAD3-1, and SAD3-2), FAD2 (FAD2a-1, FAD2a-2, FAD2b-1, FAD2b-2, FAD2c-1, FAD2c-2, FAD2d-1, FAD2d-2, FAD2e-1, FAD2e-2, FAD2f-1, FAD2f-2, and FAD2g-2), and FAD3 (FAD3a, FAD3b, FAD3c-1, FAD3c-2, FAD3d-1, and FAD3d-2) genes in seeds (3, 7, 14, 21, and 28 DAF) of flax plants of 10 varieties (AGT 422 (422), AGT 427 (427), AGT 981 (981), A…
For FAD2g-1 and FAD2h no expression was detected. CPM (counts per million) values are presented for FAD2, FAD3, and SAD genes. Blue (minimum)-orange (maximum) color scale is used for CPM values, common for all values. Flax variety Atlant (GCA_014858635.1 in the NCBI Genome database) was used as a reference for alignment of reads.
Gene ID	Gene name	LogCPM rank (%)	427_16C_3d_I	427_16C_3d_II	427_16C_7d_I	427_16C_7d_II	427_16C_14d_I	427_16C_14d_II	427_16C_21d_I	427_16C_21d_II	427_16C_28d_I	427_20C_3d_I	427_20C_3d_II	427_20C_7d_I	427_20C_7d_II	427_20C_14d_I	427_20C_14d_II	427_20C_21d_I	427_20C_21d_II	427_20C_28d_I	427_24C_3d_I	427_24C_3d_II	427_24C_7d_I	427_24C_7d_II	427_24C_14d_I	427_24C_14d_II	427_24C_21d_I	427_24C_21d_II	427_24C_28d_I	Ata_16C_3d_I	Ata_16C_3d_II	Ata_16C_7d_I	Ata_16C_7d_II	Ata_16C_14d_I	Ata_16C_14d_II	Ata_16C_21d_I	Ata_16C_21d_II	Ata_16C_28d_I	Ata_20C_3d_I	Ata_20C_3d_II	Ata_20C_7d_I	Ata_20C_7d_II	Ata_20C_14d_I	Ata_20C_14d_II	Ata_20C_21d_I	Ata_20C_21d_II	Ata_20C_28d_I	Ata_24C_3d_I	Ata_24C_3d_II
H1233_031351	SAD2-1	99.603	125.905	218.12	184.028	244.576	496.209	1185.76	2273.88	2193.32	1754.59	196.927	227.522	650.676	456.024	2039.17	1346.11	3248.98	2629.03	2171.13	236.285	197.859	685.333	880.119	2209.25	1998.61	383.038	581.294	483.293	279.856	227.49	246.56	341.327	1761.08	1283.66	1859.99	1924.13	2186.34	209.138	300.638	699.8	666.612	2435.38	1865.47	2893.29	2647.79	1664.04	263.348	359.556
H1233_038408	SAD2-2	99.4707	98.4645	120.031	184.028	251.07	335.441	1255.97	2319.19	2055.57	1849.12	150.71	158.791	352.969	346.877	2032.5	1386.97	2687.7	2185.72	1421.01	190.906	156.566	582.533	537.741	1971.54	1759.38	381.834	465.035	310.135	136.077	237.917	196.43	193.491	1469.37	1231.21	1551.95	1820.43	1769.73	108.67	154.614	375.312	373.413	2223.19	1757.42	1958.53	2526.62	1436.07	136.425	214.351
H1233_054424	SAD3-1	99.6571	61.3385	69.6953	32.6125	62.7674	478.829	1797.05	4998.15	2638.34	4853.19	72.3407	53.3255	766.549	1052.59	4285.8	4180.15	900.217	1334.89	67.4265	100.147	108.392	1728.45	1500.74	2414.32	4795.27	33.7266	755.682	15.5067	87.2946	136.494	85.938	133.705	2340.58	1271.55	2595.99	2942.79	4111.01	133.274	196.489	820.017	710.869	6559.86	4912.97	1422.68	1534.02	93.3442	116.063	171.481
H1233_039970	SAD3-2	99.0957	0	10.3252	11.6473	15.1508	465.794	972.583	2153.05	1814.52	2469.43	6.02839	18.9602	816.464	879.155	2509.68	2374.92	487.887	938.301	134.853	28.1664	17.2051	1252.75	1278.74	880.902	2131.72	4.81809	290.647	12.9223	2.56749	20.8533	10.2307	23.9146	1008.72	1026.12	1247.44	1685.12	2343	14.3526	10.7371	628.452	507.105	3361.31	2392.7	905.65	1256.86	168.738	23.0769	100.952
H1233_058938	FAD2a-1	98.418	25.8268	18.0691	16.3063	8.65757	34.7607	294.515	1576.34	1397.75	1482.84	10.0473	2.37002	28.5228	14.9516	1341.91	1052.85	2502.04	1282.21	424.787	21.9072	13.7641	78.6117	92.7479	1768.8	1533.33	14.4543	406.906	10.3378	10.27	9.47877	4.09228	15.2184	449.847	481.456	961.741	658.871	853.877	20.5037	10.7371	27.3665	11.0641	1188.76	700.365	1095.68	917.833	387.738	20.362	8.29745
H1233_061927	FAD2a-2	97.7142	25.8268	7.74392	0	2.16439	17.3804	272.255	902.138	1131.98	1287.88	0	11.8501	33.8708	38.8742	795.067	485.561	1472.3	1175.86	465.243	12.5184	13.7641	54.4235	71.041	1169.88	1394.57	32.5221	406.906	16.799	17.9724	13.2703	6.13843	6.52217	345.734	382.609	697.203	507.748	487.192	8.20149	2.14742	36.1628	22.1282	749.905	662.613	724.178	710.289	385.943	10.8597	15.9035
H1233_075799	FAD2b-1	67.4273	12.9134	2.58131	0	10.822	13.9043	32.5336	87.8795	60.9255	129.97	12.0568	18.9602	42.7841	29.9032	57.7961	33.6527	34.5407	23.8551	30.3419	25.0368	12.0436	44.345	21.707	79.2346	97.9524	4.81809	0	5.16891	20.5399	15.166	26.5999	13.0443	11.7864	10.0864	22.3387	61.9668	34.4305	12.3022	24.6953	25.4117	25.8162	43.4029	27.3377	13.696	20.6255	10.7705	16.2896	19.3607
H1233_078572	FAD2b-2	99.7333	129.134	85.1831	132.78	147.179	370.202	1013.68	4594.45	3639.63	4265.37	303.429	196.712	631.066	520.316	5009	4009.48	2694.17	3288.03	229.25	190.906	180.653	1727.44	1259.99	4861.27	10288.8	36.1357	1162.59	51.6891	159.184	165.878	247.583	171.751	1352.49	1311.23	2500.76	3099.6	3711.61	241.944	188.973	619.655	407.528	5755.7	6217.37	1342.21	1629.41	570.836	240.271	236.477
H1233_075801	FAD2c-1	19.7822	0	0	0	0	0	1.71229	0	0	0	0	0	0	5.98065	0	4.80753	0	0	0	0	0	0	5.92008	0	3.7674	0	0	0	0	0	0	0	0	0	0	0	0	0	0	0	0	0	0	0	0	0	0	0
H1233_078571	FAD2c-2	26.4913	0	0	0	0	0	0	8.2387	0	0	0	0	0	0	0	0	0	0	0	0	0	0	0	9.32172	0	4.81809	0	7.75337	0	0	0	0	0	4.03454	0	0	0	0	0	0	0	3.61691	0	0	0	0	0	0
H1233_075802	FAD2d-1	39.5364	0	0	0	0	0	5.13688	5.49247	21.1915	29.5386	0	0	0	0	4.44585	0	0	7.9517	0	0	0	4.03137	1.97336	0	0	0	0	0	0	0	0	0	19.644	0	28.2173	7.58777	3.44305	0	0	1.95475	0	2.41127	20.8287	0	2.57818	0	0	0
H1233_078570	FAD2d-2	23.5618	0	0	0	0	0	5.99303	0	0	17.7232	0	0	0	0	0	0	0	0	0	0	0	0	0	0	0	0	0	0	0	0	0	0	0	0	0	0	0	0	0	0	0	0	5.20718	0	0	0	0	0
H1233_075803	FAD2e-1	23.6761	0	1.29065	0	1.0822	0	0	1.37312	0	0	1.00473	1.18501	1.78267	0	0	2.40377	0	0	1.68566	0	0.860255	0	0	0	0	0	0	1.29223	2.56749	0	0	1.08703	1.9644	0	0	0.632314	1.72153	1.02519	1.07371	0	0	1.20564	0	3.42401	2.57818	0	0	0
H1233_078569	FAD2e-2	7.43288	12.9134	0	0	0	0	0	0	0	0	0	0	0	0	0	0	0	0	0	0	0	0	0	0	0	0	0	0	0	0	0	0	0	0	0	0	0	0	0	0	0	0	0	0	0	0	0	0
H1233_075804	FAD2f-1	31.3196	0	0	0	6.49318	0	0	0	0	0	0	2.37002	0	0	0	0	0	0	0	15.648	1.72051	0	0	0	0	0	0	0	10.27	0	4.09228	8.69623	0	5.37939	0	0	0	12.3022	6.44225	3.9095	1.84402	0	0	0	0	0	1.35746	6.91454
H1233_078567	FAD2f-2	29.6393	0	0	0	0	0	0	0	0	0	0	0	0	0	0	0	0	0	0	0	0	0	0	0	0	0	0	0	0	0	0	0	0	0	0	0	0	0	0	0	0	0	0	0	0	0	1.35746	0
H1233_078566	FAD2g-2	1.38151	0	0	0	0	0	0	0	0	0	0	0	0	0	0	0	0	0	0	0	0	0	0	0	0	0	0	0	0	0	0	0	0	0	0	0	0	0	0	0	0	0	0	0	0	0	0	0
H1233_027729	FAD3a	99.8075	3.22834	0	39.6009	17.3151	383.237	2177.18	10247.6	12638.9	9877.71	0	2.37002	502.714	364.819	9748.28	5660.87	11027.1	11840.1	532.669	6.2592	8.60255	852.634	691.663	9664.29	12211.4	21.6814	2325.17	18.0912	0	1.89575	4.09228	57.6125	3609.58	4072.87	8242.99	7490.39	7684.89	0	2.14742	474.026	286.745	8397.25	10216.5	5926.96	9679.78	1077.05	24.4344	40.1044
H1233_038272	FAD3b	99.8817	0	2.58131	55.9072	19.4795	210.302	2534.2	12097.2	14977.1	10536.4	0	11.8501	344.056	302.023	10581.9	7261.78	12626.8	14114.3	387.702	9.3888	20.6461	819.376	648.249	10857.5	14902	7.22713	3894.67	10.3378	2.56749	15.166	4.09228	50.0033	4195.95	5109.75	9564.5	9895.09	8333.91	10.2519	12.8845	324.488	156.741	8874.68	10062.9	6296.75	9916.97	854.459	8.14478	26.9667
H1233_054813	FAD3c-1	81.2444	71.0236	85.1831	50.0835	56.2742	69.5215	71.0602	104.357	148.34	100.431	74.3501	55.6955	64.1762	29.9032	131.153	129.803	34.5407	55.6619	16.8566	53.2032	82.5844	52.4078	63.1475	41.9477	118.673	0	0	0	71.8897	87.2047	71.615	113.051	113.935	110.278	75.2462	146.697	142.887	123.022	57.9803	44.9592	64.5406	121.769	135.387	10.272	36.0945	10.7705	73.3031	41.4873
H1233_039845	FAD3c-2	86.4837	41.9685	100.671	32.6125	49.7811	22.5945	83.0463	367.995	312.574	183.139	32.1514	16.5901	53.4802	47.8452	266.751	249.992	116.575	129.215	6.74265	43.8144	41.2922	58.4548	53.2807	153.808	359.787	2.40904	116.259	0	10.27	39.8108	20.4614	46.7422	157.152	88.76	286.876	263.043	244.457	61.5112	25.769	29.3212	38.7244	289.352	169.233	71.9042	23.2036	0	17.647	24.8924
H1233_041596	FAD3d-1	90.4758	177.559	92.927	159.568	174.234	213.779	172.086	167.52	104.191	192.001	231.088	78.2107	301.272	118.118	67.4288	105.766	47.4934	79.517	16.8566	142.397	58.4973	104.816	127.282	60.5912	52.7436	14.4543	0	29.7212	112.969	113.745	211.776	197.839	184.653	135.83	75.2462	142.903	254.786	124.048	161.056	247.276	337.455	107.302	46.8646	58.2081	5.15636	25.1311	236.877	147.971
H1233_041890	FAD3d-2	90.5801	93.622	105.834	111.814	200.206	369.333	246.57	212.833	148.34	194.955	162.766	68.7306	385.057	245.206	105.219	96.1506	120.892	101.384	30.3419	175.258	112.693	183.427	238.777	79.2346	94.185	24.0904	58.1294	18.0912	56.4847	67.2993	124.815	135.879	181.707	172.141	161.074	218.781	261.672	88.1661	99.8549	255.095	211.14	176.023	41.6574	78.7522	59.2982	48.4672	165.611	175.629
[truncated: 219 more columns]
